# Supplementary material for: Development and validation of cost-effective one-step multiplex RT-PCR assay for detecting the SARS-CoV-2 infection using SYBR Green melting curve analysis
Source: Sci Rep. 2022 Apr 20;12:6501. doi: 10.1038/s41598-022-10413-7 (PMC9019801; doi:10.1038/s41598-022-10413-7)
Supplement: Supplementary file 1 — Supplementary Information 1. [file 41598_2022_10413_MOESM1_ESM.xlsx]

## Sheet: Sheet1
Sl No.	Lab ID	SYBR Green Based Result										Commercially available Kit (Sansure) Based Result
		Ct Value	JUST_N1		JUST_E1		β-actin				Comment	Ct Value for N gene	Ct Value for ORF-1ab	Ct Value for Internal Control	Comment
			Tm (°C)	Derivative Reporter	Tm (°C)	Derivative Reporter	Tm (°C)	Derivative Reporter	Tm (°C)	Derivative Reporter
						All Positive
1	Int 731	25.142	82.228	54963.9	78.678	11980.7	85.985	18059.2	87.94	21272.6	Positive	24.769	26.097	26.641	Positive
2	157.62	25.902	82.074	43878.4			85.882	23577.7	87.785	28808	Positive	26.505	26.948	28.712	Positive
3	157.02	25.583	81.714	18466.7					87.425	21165.9	Positive	28.281	29.516	25.446	Positive
4	158.01	18.143	82.023	61780.2	78.369	15874.4	85.727	20245.4	87.888	30311.1	Positive	19.629	21.285	27.441	Positive
5	157.42	26.817	81.92	40864.3			85.727	19907.1	87.785	19104.5	Positive	29.846	30.76	28.119	Positive
6	158.19	24.192	81.662	14340.3	77.186	13671.3	85.521	19507.6	87.528	24515.2	Positive	32.689	35.282	26.869	Positive
7	157.54	21.496	81.868	68510.8					87.631	19082.7	Positive	22.676	23.342	28.758	Positive
8	157.55	23.431	81.765	37118.1			85.573	17410.8	87.58	24995.2	Positive	27.466	29.065	26.819	Positive
9	157.44	29.152			77.622	17526.9			87.565	20616.4	Positive	35.564	Undetermined	31.931	Positive
10	Int 725	24.527	82.129	20525.4	78.791	19824.3	85.979	12688.1	87.981	13201.3	Positive	29.458	29.611	29.745	Positive
11	155.10L	23.981	82.198	23276.4	78.859	26242.2	86.052	17089.1	87.799	18954.3	Positive	35.003	36.309	32.035	Positive
12	155.08L	24.276	82.077	19984.5	78.791	23012.2	85.825	13666.2	87.622	8185.79	Positive	33.826	41.076	31.227	Positive
13	155.16L	23.953	82.044	21010.4	78.756	26889.2	85.949	18985.6	87.799	19066.7	Positive	33.854	36.073	31.113	Positive
14	155.18L	23.855	81.872	16115	78.586	19742.9	85.774	18648	87.725	21276.9	Positive	30.092	30.651	29.3	Positive
15	155.17L	23.993	81.993	22561	78.704	27945.5	85.898	19237.6	87.696	22046	Positive	33.767	36.086	32.471	Positive
16	155.24 L	24.166	81.82	25037.2	78.535	30310.5	85.62	22864.4	87.519	19252.7	Positive	34.017	34.199	31.277	Positive
17	155.26L	23.974	81.942	23384.6	78.602	25100.1	85.744	15979.6	87.542	16355.4	Positive	34.858	37.681	33.249	Positive
18	155.55L	24.871	81.615	38135.7	78.381	23627.8					Positive	30.185	30.102	31.939	Positive
19	155.30L	23.982	81.89	17213.7	78.653	24387.6	85.847	18282.7	87.645	24406.8	Positive	34.192	36.756	30.842	Positive
20	117.199L	22.344	81.924	46414.2	78.484	15677.9	85.775	24702.4	87.777	30949.3	Positive	24.036	23.157	25.826	Positive
21	116.194L	28.454	81.821	23544.5	78.484	19807.3			88.29	22283.1	Positive	33.918	33.135	35.586	Positive
22	116.195L	26.496	81.77	14253.4	78.279	14237	85.569	25767.8	87.623	33886.6	Positive	32.662	32.174	29.455	Positive
23	116.016L	25.823			78.279	12644.4	85.467	22194.4	87.418	29343.9	Positive	34.719	31.612	29.502	Positive
24	159.03	21.444			78.632	18980.8	85.869	24304.8	87.922	42250.6	Positive	25.098	31.781	24.418	Positive
25	159.49	24.759			78.529	25857.2	85.715	23548.2	87.717	33421.3	Positive	24.514	28.924	30.989	Positive
26	159.53	25.872			78.427	17288	85.664	20740.1	87.563	27611.6	Positive	32.231	40.326	33.956	Positive
27	160.05	28.184			78.427	28530.4	85.459	25730.3	87.871	26064.9	Positive	25.976	28.153	28.409	Positive
28	160.29	26.816			78.703	27460.4	85.947	23068.3	87.797	36958.4	Positive	Undetermined	6.293	29.73	Positive
29	160.25	23.713			78.427	22485.5	85.356	16517.2	87.666	39520.5	Positive	19.563	20.545	27.191	Positive
30	159.04	23.325			78.273	15894.1	85.407	22904	87.563	39710.4	Positive	32.91	Undetermined	25.874	Positive
31	159.05	26.059			78.324	14713.8	85.459	21794.2	87.358	35491.5	Positive	36.402	Undetermined	29.195	Positive
32	160.46	25.074			78.221	16500.2	85.407	18642.9	87.46	34221.3	Positive	27.702	28.319	28.798	Positive
33	159.06	24.499			78.273	16530.7	85.613	22762	87.717	47821.3	Positive	Undetermined	5.973	27.723	Positive
34	159.54	24.67			78.271	19032.8	86.271	21229.3	88.078	24151.3	Positive	13.584	17.715	26.804	Positive
35	159.57	22.13	82.194	14913			86.22	25209.3	88.181	42081.5	Positive	22.51	27.61	26.111	Positive
36	160.35	28.021	81.988	10891.1	78.323	15455.9	86.117	23845.5	87.871	25839.1	Positive	23.807	25.584	31.289	Positive
37	160.38	24.924	82.142	37708.6	78.736	14731	86.065	23402.9	87.975	34013.7	Positive	18.38	18.867	28.032	Positive
38	162.01	27.5	82.088	9153.35	78.535	15207.1	85.692	22415.9	87.545	31280.5	Positive	34.166	39.534	30.125	Positive
39	162.02	26.958	81.985	27380.6	78.638	17346.9	85.846	27952.1	87.7	38928.3	Positive	25.26	29.583	29.976	Positive
40	162.04	26.188			78.741	16577.9	85.795	28963.5	87.7	47975.4	Positive	36.757	Undetermined	29.645	Positive
41	166.71	24.747			78.688	11270.3	85.927	21439.8	87.981	37717.9	Positive	Undetermined	4.729	30.542	Positive
42	163.78	22.556			78.808	12128.9	86.207	28589.4	88.314	52690	Positive	35.586	36.342	26.186	Positive
43	166.58	23.713			78.329	11961	85.722	24877.7	87.776	45893.1	Positive	37.791	Undetermined	29.4	Positive
44	164.02	20.956	81.923	45010.5	78.483	12777.2	85.825	27201	87.776	44412.3	Positive	17.926	23.174	26.895	Positive
45	165.97	24.206			78.756	11545.4	85.744	22294.6	87.954	37430.5	Positive	Undetermined	16.919	28.317	Positive
46	165.51	26.403	82.25	35292.5	78.859	12164	86.104	20951.5	87.954	23271.5	Positive	21.657	24.369	30.709	Positive
47	166.45	25.67			77.713	16580.8	85.825	23797.5	87.622	25014.7	Positive	30.117	32.008	32.034	Positive
48	166.36	25.809			78.688	11241.6	85.825	21879	87.468	21958.4	Positive	36.458	38.255	31.007	Positive
49	165.34	26.686			78.653	11652.1	86.053	21337.4	87.903	29255	Positive	Undetermined	14.779	30.16	Positive
						All Negative
50	157.12	25.568					85.968	33745.8	88.029	48691	Negative	Undetermined	Undetermined	26.975	Negative
51	157.39	25.095							87.823	35769.1	Negative	Undetermined	Undetermined	25.009	Negative
52	162.07	24.759							87.648	37694.4	Negative	Undetermined	Undetermined	29.607	Negative
53	164.12	23.175							87.878	32685.5	Negative	Undetermined	Undetermined	28.241	Negative
54	165.07	22.419					86.207	22677.8	88.365	50947.6	Negative	Undetermined	Undetermined	24.317	Negative
55	163.91`	23.279							88.108	48143	Negative	Undetermined	Undetermined	28.96	Negative
56	165.89	23.832							88.005	41674.1	Negative	Undetermined	Undetermined	29.704	Negative
57	164.54	23.415					85.722	22421.4	87.673	42630.1	Negative	Undetermined	Undetermined	30.306	Negative
						SYBR Positive_commercial kit Negative
																PCR result
58	160.06	27.309			78.168	15420.8	87.768	24404.7	89.833	16689.7	Positive	Undetermined	Undetermined	Undetermined	Negative	positive
59	157.14	26.808			77.982	20171.9	85.917	24823.5	87.874	41691.1	Positive	Undetermined	Undetermined	29.76	Negative	negative
60	157.21	26.788	79.528	23400.1	77.725	23190.4	85.968	17638.9	87.72	15171.7	Positive	Undetermined	Undetermined	29.545	Negative	negative
61	156.42	27.675			77.982	11823.9	85.968	14053.4	87.977	13897	Positive	Undetermined	Undetermined	29.293	Negative	positive
62	156.94	25.898	80.971	10278.7	77.364	10502.1	85.762	18522.3	87.823	23491.3	Positive	Undetermined	Undetermined	28.947	Negative	positive
63	158.27	24.261			77.879	12739	85.71	18782.8	87.72	34102.2	Positive	Undetermined	Undetermined	27.657	Negative	undetermined
64	100.104L	28.038	81.942	17533.8	78.653	23725.4	85.847	20334.4	87.851	33280.2	Positive	Undetermined	Undetermined	31.901	Negative	undetermined
65	100.112L	27.244	81.891	14826.1	78.499	18034.7	85.796	24371	87.748	37031.3	Positive	Undetermined	Undetermined	30.827	Negative	positive
66	100.136L	23.441	82.045	12308	78.551	16719.6	85.847	31664.2	88.057	53096.9	Positive	Undetermined	Undetermined	25.221	Negative	positive
67	100.145L	21.827			78.294	12735.4	85.744	22467.7	87.697	39269.4	Positive	Undetermined	Undetermined	25.623	Negative	undetermined
68	116.025L	24.026	81.513	9875.73	78.176	16113.2	85.415	22907.4	87.469	39798.8	Positive	Undetermined	Undetermined	28.457	Negative	positive
69	100.090L	22.82	81.891	9210.04	78.294	13493.4	85.796	25724.5	87.748	38834.2	Positive	Undetermined	Undetermined	26.922	Negative	positive
70	159.07	21.407			78.529	19364.2	85.715	23224.4	87.922	49715.9	Positive	Undetermined	Undetermined	23.94	Negative	undetermined
71	159.08	24.074			78.529	26065.8	85.715	27950.3	87.82	48458.4	Positive	Undetermined	Undetermined	27.85	Negative	undetermined
72	160.31	27.311			78.703	19249.4			87.9	29258.8	Positive	Undetermined	Undetermined	30.526	Negative	negative
73	160.04	25.43	80.749	15519.1	78.53	18818.2	86.271	18506.1	87.975	22056.9	Positive	Undetermined	Undetermined	29.4	Negative	negative
74	160.16	25.177	82.091	11628.3	78.581	15861.4	86.013	28269.1	88.078	56296	Positive	Undetermined	Undetermined	30.195	Negative	positive
75	162.03	24.258			78.638	18802.6	85.898	29248.2	87.751	45763.9	Positive	Undetermined	Undetermined	26.295	Negative	negative
76	162.05	34.13			77.506	25844.9			87.339	9697.88	Positive	Undetermined	Undetermined	22.837	Negative	negative
77	164.27	23.348			78.38	11198.6			87.93	50414.3	Positive	Undetermined	Undetermined	27.88	Negative	negative
78	166.61	23.369			78.586	10982.4			87.724	43584.2	Positive	Undetermined	Undetermined	28.188	Negative	undetermined
79	164.36	25.533			78.637	11092	85.876	17648.2	87.776	29974.1	Positive	Undetermined	Undetermined	29.843	Negative	positive (seq)
80	164.47	27.41			78.534	11815.2	85.876	22065.6	87.827	28747.2	Positive	Undetermined	Undetermined	32.212	Negative	negative
81	165.44	25.877			78.345	9453.9			87.954	33168.2	Positive	Undetermined	Undetermined	31.601	Negative	und
																termined
82	166.24	21.729	81.82	8159.52			85.722	22657.4	87.878	44914.3	Positive	Undetermined	Undetermined	27.451	Negative	undetermined
83	164.42	24.508			78.329	9015.85	85.619	17147	87.519	24546.4	Positive	Undetermined	Undetermined	31.396	Negative	negative
84	165.27	26.292	81.685	9289.5	78.551	11500.4	85.899	24221	87.748	29584.5	Positive	Undetermined	Undetermined	32.03	Negative	negative
						SYBR Negative_Sansure Positive										PCR result
85	165.02	22.897							87.724	41292.9	Negative	34.876	35.564	24.949	Positive	negative
86	165.104	23.836							87.954	30614.7	Negative	36.431	Undetermined	28.525	Positive	positive (seq)
87	166.03	25.313					85.773	25382.3	87.776	48181.3	Negative	36.67	Undetermined	29.601	Positive	negative
88	162.06	24					85.589	30429.2	87.494	55936.7	Negative	36.503	Undetermined	28.888	Positive	negative
89	162.08	25.144					85.486	23657.7	87.597	43172.4	Negative	35.26	Undetermined	29.626	Positive	positive
90	166.63	23.463					85.927	25674.1	87.981	46152.2	Negative	Undetermined	16.902	26.877	Positive	negative
