# Supplementary material for: Development and validation of cost-effective one-step multiplex RT-PCR assay for detecting the SARS-CoV-2 infection using SYBR Green melting curve analysis
Source: Sci Rep. 2022 Apr 20;12:6501. doi: 10.1038/s41598-022-10413-7 (PMC9019801; doi:10.1038/s41598-022-10413-7)
Supplement: Supplementary file 2 — Supplementary Information 2. [file 41598_2022_10413_MOESM2_ESM.xlsx]

## Sheet: Sheet1
	Lab ID	SYBR Green Based Result									Commercially available Kit (Sansure) Based Result
Sl No.		JUST_N1		JUST_E1		β-actin				Comment	Ct Value for N gene	Ct Value for ORF-1ab	Ct Value for Internal Control	Comment	PCR Result
		Tm (°C)	Derivative Reporter	Tm (°C)	Derivative Reporter	Tm (°C)	Derivative Reporter	Tm (°C)	Derivative Reporter
1	414.19	82.001	31874.3	77.968	12107.6			88.024	52205.1	Positive	20.006	26.905	22.7791	Positive
		81.95	32905.7	77.917	12893.3			87.973	55082.1
		81.966	33462.9	78.032	13010			88.044	55625.3
2	414.235	80.893	37077	76.858	13657.3	84.469	21556.4	86.869	57272.8	Positive	17.671	24.0179	24.0937	Positive
		80.728	33232.1	76.705	12228.2			86.737	50923.7
		80.779	43055.3	76.755	15687.1			86.737	65702.7
3	415.129	81.892	31516.3	77.963	11178.1			87.811	42676.1	Positive	17.2301	22.0271	31.5571	Positive
		81.892	33478.5	77.963	11918.5			87.863	45041.2
		81.939	55446.6	77.96	20421.8			87.908	74181.9
4	419.102	81.786	31492.1	77.909	11488.4			87.704	49464.5	Positive	14.3583	18.7163	24.0225	Positive
		81.911	31261.5	77.978	11904.6			87.836	47521.5
		81.911	29271.1	77.927	10680.6			87.887	45280.6
5	414.66	81.644	28980.4	77.764	10980.6	85.268	17255.8	87.718	41694.5	Positive	16.556	22.2353	24.4183	Positive
		81.746	31035.8	77.866	11631.3	85.37	18899.9	87.718	44781
		81.761	32913.4	77.777	11472.4	85.439	20204.4	87.84	47774.1
6	414.264	81.915	32189.1	77.981	11962			87.891	51037.7	Positive	15.4079	20.1843	23.169	Positive
		81.797	34084.4	77.876	12607.7			87.806	55193
		81.797	29071.1	77.876	10849			87.857	46851.5
7	418.101	81.841	31428.7	77.963	11042.5			87.76	45294.2	Positive	15.1261	21.0729	22.5567	Positive
		81.892	30407	78.014	11347			87.863	44267.9
		81.939	32076.4	78.011	11957.7	85.51	19095.9	87.908	46207.6
8	419.150	81.837	29222	78.011	11207			87.653	41820.8	Positive	11.9656	17.2396	21.4724	Positive
		81.911	29553	78.029	11020.7			87.784	41367.2
		81.962	29947.2	78.132	11192.1			87.784	42201.4
9	414.82	81.797	28650.7	77.866	10930.5	85.421	18451.2	87.82	37271.1	Positive	16.5048	23.2386	24.4993	Positive
		81.797	28876.6	77.866	10207.5	85.37	19165.6	87.82	36748
		81.915	29076.3	77.981	11427.6	85.541	18859.6	87.891	36949.4
10	414.268	81.966	36400.4	78.032	13060.1			87.891	55811.6	Positive	18.1164	23.7579	26.5803	Positive
		81.848	29482.2	77.927	10749.8			87.806	45599.3
		81.848	29049.1	77.978	10681.4			87.806	45202.7
11	418.126	81.637	33375.6	77.759	12010.1			87.607	42155.3	Positive	17.6283	23.4016	26.5971	Positive
		81.688	33622.7	77.759	12305.7			87.607	42809
		81.633	34319.6	77.755	12710.2			87.602	44142.9
12	419.208	81.684	32240.8	77.909	11539.1			87.704	48206.2	Positive	14.9143	19.6721	23.5753	Positive
		81.809	30684	77.978	11791.8			87.784	45471.8
		82.371	31926.9	78.336	11801.3			88.295	44682.4
13	414.101	81.746	26650.2	77.917	11228.6			87.769	57157.3	Positive	24.0501	30.4769	25.6425	Positive
		81.797	29166.7	78.019	10742.3			87.769	56252.4
		81.863	28180.4					87.942	54106
14	414.270	81.812	21724.6	78.032	5594.56			87.84	51329.9	Positive	19.3343	25.2782	26.2238	Positive
		81.797	28043.1	77.927	10784.5			87.756	46939.9
		81.797	27408.2	77.876	10972.6			87.756	47100.4
15	418.131	81.892	35476.5	78.065	12740.7			87.811	44059.1	Positive	19.5251	25.2376	28.2422	Positive
		81.892	29841.3					87.914	41842.4
		81.888	32992.9	77.96	11365.3			87.806	45571.9
16	419.235	81.684	27602.4	77.909	9050.82			87.653	46192.3	Positive	22.3878	27.5153	26.6012	Positive
		81.707	30802.8	77.825	11566.4			87.682	41213
		81.758	28883.8	77.825	10657.7			87.733	40358.1
17	414.106	81.746	31367.1	77.815	10873.5			87.667	49415.2	Positive	21.8752	26.9906	26.1584	Positive
		81.746	28153.5	77.815	10154			87.667	44544.6
		81.915	30962.2	77.981	14061.4			87.891	45031.6
18	414.278	81.659	26754.6	77.726	9478.97			87.584	40002.3	Positive	18.289	24.914	24.0417	Positive
		81.593	24911.3	77.672	9212.67			87.552	37481
		81.543	25808.7	77.621	8523.4			87.501	39887.8
19	418.132	81.586	42558.3	77.708	13284.1			87.097	18052.5	Positive	19.9666	25.7122	26.2666	Positive
		81.637	45903.9	77.759	13106.8			87.097	18316.2
		81.633	47968.4	77.755	13222.9			87.092	14570.2
20	419.242	81.429	27956.7	77.602	9986.42			87.296	39795.7	Positive	21.1062	26.1385	27.6759	Positive
		81.451	28465.4	77.621	10592.7			87.274	39498.3
		81.502	29486.3	77.621	10786.8			87.376	41010.7
21	414.196	81.542	28721.4	77.662	10362.6			87.565	45547.1	Positive	23.8981	29.523	25.6033	Positive
		81.542	26363	77.713	9457.9			87.514	41932.2
		81.761	26673.7	77.879	9144.56			87.789	42242.5
22	414.289	81.71	27901.8	77.726	9834.26			87.687	40289.2	Positive	20.4037	25.7753	26.7078	Positive
		81.695	27703.4	77.723	9661.37			87.705	40933.3
		81.695	26856.5	77.774	9930.23			87.705	39325.2
23	418.134	81.841	28828	77.963	10693.4			87.811	37267.7	Positive	13.6042	18.8616	27.2695	Positive
		81.841	28391	77.912	9736.02			87.811	37884.9
		81.837	29297.5	77.96	9986.02			87.857	39009.5
24	419.249	81.837	27206	77.857	9257.07			87.653	41810.3	Positive	20.1999	25.9176	25.0684	Positive
		81.809	26823.1	77.927	9746.08			87.631	40230.9
		81.809	28352.3	77.927	10185.7			87.631	41184.2
25	414.213	81.644	32225.7	77.662	12186.3			87.616	46641.4	Positive	17.1816	22.3262	27.7886	Positive
		81.593	29095.6	77.611	9775.74			87.565	41795.9
		81.812	30184.5	77.879	11039.3			87.789	43990.9
26	415.63	81.557	27369.2	77.726	9747.94			87.584	40466.9	Positive	17.6453	23.277	22.0069	Positive
		81.593	27943.6	77.57	9461.88			87.654	43098.1
		81.644	27923.7	77.723	9450.62			87.654	40663.3
27	418.195	81.535	29891.4	77.657	10298.1			87.454	40780.1	Positive	18.9682	21.4262	23.5215	Positive
		81.688	32847.5	77.81	11632.3			87.556	44020.4
		81.684	31462.8	77.755	10993.6			87.602	42263.5
28	414.224	81.031	30849.6	77.152	10993.5			86.901	41791.5	Positive	19.5999	24.5627	26.348	Positive
		81.082	29455.6	77.203	10605.8			86.901	41190.7
		81.25	30875.3	77.317	10615.5			87.176	44660.3
29	415.70	81.659	26895.1	77.726	10111.3			87.789	41189	Positive	18.2838	23.8482	24.5721	Positive
		81.644	26876.2	77.672	9710.94			87.806	42597.4
		81.695	27418	77.774	9967.7			87.806	40666.3
30	419.81	81.739	31457	77.861	10817			87.658	48251.4	Positive	20.4384	26.3528	25.5818	Positive
		81.79	31800.6	77.759	11527.1			87.658	48434.5
		81.888	30538.1	77.96	11867.2			87.755	46116
31	421.179	81.401	13356.3					87.749	42527.7	Positive	29.3442	35.0103	27.6897	Positive
		81.452	24955.2					87.749	56641.9
		81.466	24982.3					87.819	56786.2
32	412.41	79.622	26480	75.78	10700.2	83.208	19350.5	85.719	57420.3	Positive	19.1687	26.4899	24.2195	Positive
		79.408	25486	75.578	10214.6	82.984	19681	85.537	54101.3
		79.51	29685.4	75.578	12681.9	83.086	23766.4	85.588	69156.1
33	417.94	81.391	21680.6					87.634	45816.3	Positive	23.5169	28.4653	23.9292	Positive
		81.442	23075.1					87.686	49364.3
		81.483	38705.4					87.673	77923
34	421.191	81.349	25766.7					87.647	68064.4	Positive	26.0448	30.7454	27.7323	Positive
		81.349	24687.6					87.647	70441.3
		81.466	25733.3					87.768	71805.7
35	412.43	81.364	27442.7					87.614	54599.4	Positive	14.8583	21.3065	27.9213	Positive
		81.247	28338.2					87.58	56038.7
		81.247	24848.3					87.58	51017.1
36	417.132	79.549	26281.4	75.557	9968.35			85.587	47486.9	Positive	15.7146	21.7617	23.0711	Positive
		79.702	25425.2	75.608	10061.9			85.587	43469.3
		78.977	6483.56			82.66	13735.5	84.706	27203.2
37	421.229	81.401	25022.8					87.544	50930.4	Positive	21.6253	27.3125	26.186	Positive
		81.349	24430.2					87.544	49784.8
		81.518	28063.6					87.717	51423.3
38	412.54	81.415	26304.4					87.512	45920.4	Positive	24.5641	31.998	26.1565	Positive
		81.349	16521.5					87.478	38699.1
		81.349	24127	77.365	11697.1			87.478	40444.3
39	421.232	81.349	23431.7					87.493	54557.8	Positive	24.5126	30.6856	25.2156	Positive
		81.401	25390					87.493	53400.6
		81.466	24816.8					87.665	54177.2
40	412.68	80.544	26773.1	76.548	9024.19			86.743	38616.2	Positive	20.3283	26.8139	26.7426	Positive
		80.43	29401.7					86.508	47333.1
		80.43	21907.7					86.61	43148.6
41	421.295	80.633	25872.3	76.69	8082.87			86.674	45058.9	Positive	11.4024	16.8542	22.2195	Positive
		80.735	24296.8					86.776	43031
		80.903	26403.4	76.958	13648.7			86.999	42357.8
42	412.89	81.313	24623.6	77.368	14489.7			87.614	49540.5	Positive	26.0952	33.4681	25.6936	Positive
		81.247	15894.5					87.58	38007.8
		81.298	19161.8					87.58	43824.3
43	422.242	79.916	29116.6	75.871	8806.07			85.547	30821.4	Positive	16.7641	22.7657	28.5282	Positive
		79.916	27884.2	75.974	8961.02			85.599	30969.5
		80.032	29442.5	76.036	9101.28			85.821	31694.5
44	412.95	81.313	24130.4					87.409	44353.3	Positive	18.1254	24.1305	25.7151	Positive
		81.298	23572.2					87.427	46190.5
								87.427	39663
45	422.385	80.837	28231.5	76.844	8694.73			86.827	39130.9	Positive	22.2053	29.0557	29.9086	Positive
		80.837	27981.9	76.895	8222.86	84.421	15899.2	86.725	35093.6
		81.056	28868.7	77.06	8980.88			87.051	44167.6
46	412.120	80.544	12015.6					86.794	35392	Positive	29.8444	35.305	24.6188	Positive
		80.532	9770.35					86.814	36899
		80.481	8459.52					86.763	36785.6
47	412.20	80.172	23695.1					86.111	46850.9	Positive	19.9101	27.0535	20.5742	Positive
		80.172	22165.6					86.111	44253.3
		80.339	23754.6					86.436	51624.4
48	412.224	79.827	23049	75.933	9215.47			85.821	49713.1	Positive	20.5334	27.547	26.1536	Positive
		79.868	24145.8	75.884	9239.16			85.844	51368.1
		79.817	23106.4	75.833	9016.33			85.844	47903
49	415.212	81.9	27742.6					88.135	65558.8	Positive	24.6041	31.1146	28.2496	Positive
		81.817	30337.6					88.079	74072.2
		81.868	37483.6					88.079	87772.2
50	415.175	82.055	32346.3					88.187	63573.1	Positive	22.1391	26.1524	26.9225	Positive
		81.919	33976.3					88.13	66863.7
		81.971	29342.1					88.13	57194.8
51	421.71	81.488	33625.3	77.52	11125.4			87.311	49563.3	Positive	20.8519	26.8107	27.7033	Positive
		81.406	30729.2	77.453	10103.3			87.258	46708
		81.406	29933.7	77.505	10236.1			87.206	44328.1
52	421.171	81.385	31368.9	77.469	10196			87.414	39842.7	Positive	19.5959	25.0933	23.9707	Positive
		81.355	29872.6	77.351	9530.51			87.309	39365
		81.355	29153.1	77.351	9755.5			87.36	37891.7
53	414.26	81.333	20075.3	77.314	7325.76	85.043	12778.4	87.311	29035.1	Positive	32.3552	37.5999	20.9128	Positive
		81.252	20150	77.299	8561.32	84.999	13242.4	87.309	32541.3
		81.303	19203.1	77.402	8328.4	84.999	13878.9	87.36	33076
54	414.95					83.91	18424.6	86.28	41589.7	Negative			28.4831	Negative
						83.767	20123.1	86.18	44958.5
						83.819	19608.7	86.231	45315.5
55	415.04							87.774	38004.7	Negative	36.3411		24.808	Positive	Undetermine
								87.771	36770.5
								87.874	60621.8
56	415.10					85.189	16153.5	87.784	45245.6	Negative			25.7067	Negative
								87.682	47888.4
								87.808	50545
57	417.39					83.326	20277.9	85.72	52615.6	Negative			28.5717	Negative
						83.192	22266.5	85.729	60411.5
						83.141	25408	85.628	69088.1
58	418.41							86.296	42970.4	Negative			31.4484	Negative
								86.296	46050.2
								86.396	76388.4
59	422.140							87.82	43773.7	Negative			25.2756	Negative
								87.952	43392.2
								87.901	36262.5
60	415.56					85.087	18373.8	87.58	43854.4	Negative			26.0158	Negative
								87.58	42814.7
								87.757	45978.9
61	417.47							87.757	48053.1	Negative			27.0652	Negative
								87.658	47163.2
								87.708	43791.8
62	418.158							87.72	30490.5	Negative	36.9982		32.5512	Positive	Negative
								87.669	30533.7
								87.718	33362.4
63	422.155					83.09	23535.6	85.277	53113.7	Negative			25.5223	Negative
						83.268	23856.9	85.508	51909.9
						83.166	20358.4	85.304	45683.4
64	415.104					83.967	18664.4	86.41	38347.6	Negative			28.7331	Negative
						83.916	16629.3	86.359	37761.8
								86.382	40201.5
65	417.86							87.706	48976.8	Negative			24.5702	Negative
						85.171	16087.4	87.506	41605.8
								87.556	42044.6
66	418.179	81.515	25500.6	77.649	11057.8			87.618	56315.1	Positive	30.0327	35.2178	27.7209	Positive
		81.616	25496.6					87.72	58469.7
		81.564	27635					87.718	57418.2
67	422.179	81.005	27343	77.038	9715.77			87.057	47936	Positive	26.003	32.7698	22.9982	Positive
		81.129	27260.3	77.26	9855.34			87.137	49952.9
		81.129	29494.5	77.209	10501.2			87.188	51046.8
68	415.194							87.377	36788.7	Negative			29.2196	Negative
								87.377	38356.9
						85.108	20434.5	87.604	46476.2
69	417.109							86.484	44783.4	Negative			28.0168	Negative
								86.491	44326.5
								86.389	41429.9
70	418.185	80.955	9446.16					87.465	32539.9	Positive			23.09	Negative	Negative
		80.904	8207.15					87.669	29818.5
								87.413	34197.6
71	415.208							87.428	48177.2	Negative			29.3184	Negative
								87.428	44774.6
								87.655	47695.7
72	417.189							87.4	32541.2	Negative			24.0991	Negative
						84.968	12456.6	87.353	31605.6
								87.861	26084.5
73	418.193							87.516	39555.9	Negative			23.0215	Negative
								87.567	38223.3
								87.464	40426.1
74	415.214							86.817	35638.7	Negative			26.9352	Negative
								86.868	35439.4
								87.095	36331.7
75	417.234							87.502	41653.1	Positive			28.8886	Negative	Negative
		81.01	9404.39					87.556	39763.6
		80.858	9837.16					87.506	31050.3
76	418.232							87.567	33193.6	Negative			36.1398	Negative
						85.126	14093.9	87.465	17411
								87.616	39801.9
77	415.249					84.832	18517.5	87.326	43707.7	Negative			26.7082	Negative
								87.275	39350.8
								87.553	35973.3
78	417.251							87.247	34975.6	Negative			28.1017	Negative
						85.07	15966	87.404	37314.9
								87.303	29951.3
79	418.242							87.516	40591.5	Negative			28.4715	Negative
								87.516	41773.4
								87.515	38943.5
80	417.24							87.529	54153.1	Negative			28.1881	Negative
								87.529	55856.2
								87.757	51323.6
81	418.24							87.502	45421.8	Negative			29.0137	Negative
								87.556	47729.3
								87.506	42540.7
82	422.114					83.346	21411.6	85.787	46934.6	Negative			29.3528	Negative
						83.346	18802.3	85.787	43908.6
						83.446	19879.7	85.887	42703.3
83	418.222							87.637	25699.4	Negative			26.3342	Negative
								87.694	17115.8
84	416.203	81.575	10409.3					87.739	22344.7	Positive	34.3697		28.1274	Positive
		81.569	9876.11					87.694	22977.7
85	416.19	81.37	12373.7	77.62	3936.28			87.431	22977.1	Positive	30.1594		27.8761	Positive
		81.414	13111.2					87.437	23247.3
86	416.26	81.421	8498.24					87.174	14758.5	Positive	37.0755		33.6401	Positive
		81.414	9499.64					87.076	13013.3
87	416.193	81.318	11390.9	77.466	4120.68			87.38	20536.3	Positive	31.6366	41.8959	32.0824	Positive
		81.363	12976.9	77.399	3703.62			87.334	20406.7
88	416.70	81.524	12162.2	77.569	3979.77			87.482	21485.6	Positive	30.8871	39.4256	29.3852	Positive
89	414.372							87.209	28206.6	Negative			26.2118	Negative
								87.329	35477.6
								87.329	39611.2
90	555.111	81.5921	14630	78.0617	4108.18			87.9365	18414.3	Positive	22.3199	22.2056	26.2238	Positive
		81.6433	15705.6	78.0106	4784.66			88.0389	19855.2
		81.5931	29390.5	78.0114	7419.5			87.989	36545
