# Supplementary material for: Development and validation of cost-effective one-step multiplex RT-PCR assay for detecting the SARS-CoV-2 infection using SYBR Green melting curve analysis
Source: Sci Rep. 2022 Apr 20;12:6501. doi: 10.1038/s41598-022-10413-7 (PMC9019801; doi:10.1038/s41598-022-10413-7)
Supplement: Supplementary file 3 — Supplementary Information 3. [file 41598_2022_10413_MOESM3_ESM.xlsx]

## Sheet: Sheet1
JUST_N1
Log of initial RNA Concentration	Ct	Tm	Derivative reporter
0	16.298	81.9763	35211.8
0	16.392	81.8932	37938
0	16.158	81.8932	49229.9
-1	19.623	82.13	38431.2
-1	19.614	82.0463	38374.9
-1	19.598	82.0973	34375.8
-2	23.315	82.0787	39386
-2	23.263	82.0463	36116.4
-2	23.372	82.0973	32833.8
-3	27.329	82.0787	33920.4
-3	27.295	82.0463	31652.1
-3	27.943	82.0463	29646.2
-4	30.568	82.13	24322.5
-4	31.116	82.0463	26644.7
-4	31.361	82.0463	24576.5
-5	33.077	82.0787	17333.5
-5	33.592	82.1484	14412.9
-5	33.761	81.9953	26687.5
JUST_E1
Log of initial RNA Concentration	Ct	Tm	Derivative reporter
0	22.714	78.8241	39611.2
0	23.07	78.8241	40363.5
0	22.89	78.8198	70645.6
-1	24.115	78.9776	34068.3
-1	24.125	78.9776	34468.7
-1	23.95	78.9732	39143.3
-2	27.437	78.8753	34940.2
-2	27.139	78.9264	33683.2
-2	27.441	78.922	36070.2
-3	31.581	78.9264	37231.8
-3	31.279	78.9264	35912.4
-3	31.631	78.922	34521.9
-4	34.568	78.8198	31961
-4	35.052	78.3638	12819.7
-4	34.783	78.8753	35103.2
-5	36.632	79.2333	7530.47
-5	36.59	78.5641	18227.6
-5	36.639	78.9844	11396.3
